# Supplementary material for: Does the Harvest Type Affect Olive Health? Influence of the Harvesting System and Storage Time on the Chemical, Volatile and Sensory Qualities of Extra Virgin Olive Oils
Source: Plants (Basel). 2023 Nov 14;12(22):3843. doi: 10.3390/plants12223843 (PMC10674536; doi:10.3390/plants12223843)
Supplement: Supplementary file 1 [file plants-12-03843-s001.zip]

Archive with 1 entries (1 files):
- plants-2721163-supplementary.pdf
